# Supplementary material for: Histone 2B Facilitates Plasminogen-Enhanced Endothelial Migration through Protease-Activated Receptor 1 (PAR1) and Protease-Activated Receptor 2 (PAR2)
Source: Biomolecules. 2022 Jan 26;12(2):211. doi: 10.3390/biom12020211 (PMC8961594; doi:10.3390/biom12020211)
Supplement: Supplementary file 1 [file biomolecules-12-00211-s001.zip]

Archive with 1 entries (1 files):
- biomolecules-1537961-supplementary.pdf
